# Supplementary material for: Armillaria mellea Mycelia Alleviate PM2.5-Induced Pulmonary Inflammation in Murine Models
Source: Antioxidants (Basel). 2024 Nov 12;13(11):1381. doi: 10.3390/antiox13111381 (PMC11590969; doi:10.3390/antiox13111381)
Supplement: Supplementary file 1 [file antioxidants-13-01381-s001.zip]

Archive with 1 entries (1 files):
- antioxidants-3170025-supplementary.pdf
